# Supplementary material for: Pneumatosis Intestinalis Induced by Alpha-Glucosidase Inhibitors in Patients with Diabetes Mellitus
Source: J Clin Med. 2022 Oct 7;11(19):5918. doi: 10.3390/jcm11195918 (PMC9571713; doi:10.3390/jcm11195918)
Supplement: Supplementary file 1 [file jcm-11-05918-s001.zip]

Archive with 1 entries (1 files):
- jcm-1932384-supplementary.pdf
